# Supplementary material for: Genome-wide identification of the amino acid permease genes and molecular characterization of their transcriptional responses to various nutrient stresses in allotetraploid rapeseed
Source: BMC Plant Biol. 2020 Apr 8;20:151. doi: 10.1186/s12870-020-02367-7 (PMC7140331; doi:10.1186/s12870-020-02367-7)
Supplement: Supplementary file 1 — Additional file 1: Table S1. Molecular characterization of the amino acid permease (AAP) proteins in Brassica napus. Table S2. Differential expression of each amino acid permease (AAP) gene under diverse nutrient stresses. Table S3. Raw expression data for the amino acid permease (AAP) family genes under diverse nutrient stresses. Figure S1. Rooted phylogeny analysis of the AAP genes in allotetraploid rapeseed. Figure S2. Trans-membrane characterization of the amino acid permease (AAP) proteins in Arabidopsis thaliana. The TMHMM (http://www.cbs.dtu.dk/services/TMHMM/) tool was used to predict the transmembrane topology of the AtAAP proteins. Figure S3. Characterization of signal peptides of the amino acid permease (AAP) proteins in Arabidopsis thaliana. The SignalP (http://www.cbs.dtu.dk/services/SignalP/) 4.0 server was used to predict the presence and location of signal peptide cleavage sites in the amino acid sequences of the AtAAP proteins. Figure S4. Tissue-specific expression patterns of the amino acid permease (AAP) genes in Arabidopsis thaliana. (A-H) Relative expression abundances of AtAAP1 (A), AtAAP2 (B), AtAAP3 (C), AtAAP4 (D), AtAAP5 (E), AtAAP6 (F), AtAAP7 (G) and AtAAP8 (H) in various tissues. The red and yellow color indicates relative high and low expression levels of AtAAPs. [file 12870_2020_2367_MOESM1_ESM.zip]

Archive with 2 entries (2 files):
- Additional file 1_ Table S1-2; Figure S1-4.docx
- Additional file 1_Table S3.xlsx
