# Supplementary material for: Genome-wide identification of the amino acid permease genes and molecular characterization of their transcriptional responses to various nutrient stresses in allotetraploid rapeseed
Source: BMC Plant Biol. 2020 Apr 8;20:151. doi: 10.1186/s12870-020-02367-7 (PMC7140331; doi:10.1186/s12870-020-02367-7)
Supplement: Supplementary file 1 — Additional file 1: Table S1. Molecular characterization of the amino acid permease (AAP) proteins in Brassica napus. Table S2. Differential expression of each amino acid permease (AAP) gene under diverse nutrient stresses. Table S3. Raw expression data for the amino acid permease (AAP) family genes under diverse nutrient stresses. Figure S1. Rooted phylogeny analysis of the AAP genes in allotetraploid rapeseed. Figure S2. Trans-membrane characterization of the amino acid permease (AAP) proteins in Arabidopsis thaliana. The TMHMM (http://www.cbs.dtu.dk/services/TMHMM/) tool was used to predict the transmembrane topology of the AtAAP proteins. Figure S3. Characterization of signal peptides of the amino acid permease (AAP) proteins in Arabidopsis thaliana. The SignalP (http://www.cbs.dtu.dk/services/SignalP/) 4.0 server was used to predict the presence and location of signal peptide cleavage sites in the amino acid sequences of the AtAAP proteins. Figure S4. Tissue-specific expression patterns of the amino acid permease (AAP) genes in Arabidopsis thaliana. (A-H) Relative expression abundances of AtAAP1 (A), AtAAP2 (B), AtAAP3 (C), AtAAP4 (D), AtAAP5 (E), AtAAP6 (F), AtAAP7 (G) and AtAAP8 (H) in various tissues. The red and yellow color indicates relative high and low expression levels of AtAAPs. [file 12870_2020_2367_MOESM1_ESM.zip › Additional file 1_Table S3.xlsx]

## Sheet: Nitrate
BnaAAP1s
	Shoot			Root
BnaA1.AAP1	9.27±0.87	16.44±1.13		0.69±0.049	2.76±0.20
BnaA3.AAP1	1.32±0.11	4.52±0.60		0.14±0.088	0.59±0.07
BnaA9.AAP1	37.44±2.99	88.26±5.97		11.25±0.99	22.97±1.27
BnaC1.AAP1	3.49±0.27	7.60±0.54		0.26±0.015	1.01±0.096
BnaC4.AAP1	1.59±0.11	3.17±0.27		0.42±0.037	0.72±0.41
BnaCn.AAP1	15.93±0.99	56.66±4.88		15.90±1.01	41.94±2.69
BnaAAP2s
	Shoot			Root
BnaA3.AAP2	10.38±1.24	78.39±5.23		57.05±3.99	77.46±4.32
BnaA10.AAP2	4.53±0.54	23.17±1.68		36.14±2.87	25.42±1.64
BnaC3.AAP2	9.96±0.87	123.23±9.78		88.27±6.57	138.44±9.74
BnaC9.AAP2	14.36±1.54	70.44±4.99		127.33±8.52	111.36±8.75
BnaAAP3s
	Shoot			Root
BnaA7.AAP3	0.10±0.061	2.90±0.16		1.04±0.057	0.34±0.024
BnaC6.AAP3a	0.025±0.0019	0.54±0.037		0.20±0.011	0.43±0.035
BnaAAP4s
	Shoot			Root
BnaA2.AAP4	0.19±0.011	1.11±0.16		0.43±0.037	0.43±0.026
BnaA6.AAP4	2.00±0.19	1.82±0.21		1.29±0.18	1.67±0.21
BnaC2.AAP4	1.54±0.21	2.44±0.19		0.70±0.059	0.57±0.061
BnaC3.AAP4	1.85±0.23	2.55±0.28		1.27±0.16	1.95±0.13
BnaAAP5s
	Shoot			Root
BnaAn.AAP5	0.85±0.067	3.91±0.29		4.40±0.53	4.38±0.05
BnaA5.AAP5	0.70±0.077	3.95±0.31		3.85±0.31	4.02±0.37
BnaA8.AAP5	9.40±0.99	15.36±1.11		10.86±1.22	9.81±1.07
BnaA10.AAP5	0.001±0.0007	0.002±0.0016		0.18±0.019	0.20±0.014
BnaC6.AAP5	0.004±0.0009	0.004±0.0029		0.04±0.0031	0.03±0.027
BnaAAP6
	Shoot			Root
BnaCn.AAP6	11.36±1.34	37.01±2.10		45.27±3.97	24.94±1.96
BnaAAP7s
	Shoot			Root
BnaA9.AAP7	0.14±0.011	1.16±0.17		0.0001±0.000045	0.06±0.0059
BnaC9.AAP7	0.34±0.28	0.44±0.034		0.10±0.0074	0.09±0.0087
BnaAAP8s
	Shoot			Root
BnaA6.AAP8a	0.006±0.00045	0.006±0.001		0.12±0.009	0.28±0.019
BnaA6.AAP8b	0.008±0.00067	0.0001±0.000011		0.17±0.018	0.39±0.04
BnaA9.AAP8a	0.10±0.086	1.29±0.089		5.76±0.37	4.49±0.31
BnaA9.AAP8b	0.12±0.093	1.14±0.12		0.89±0.079	1.63±0.12
BnaC5.AAP8a	0.001±0.00063	0.0015±0.00034		0.082±0.0091	0.13±0.009
BnaC5.AAP8b	0.025±0.009	0.005±0.0047		0.03±0.0027	0.009±0.00016
BnaC8.AAP8a	0.051±0.006	0.12±0.01		0.67±0.059	1.33±0.012
BnaC8.AAP8b	1.12±0.89	2.73±0.31		8.52±0.95	8.13±0.79
BnaC8.AAP8c	1.56±0.16	3.59±031		12.29±1.11	11.12±1.53

## Sheet: Ammonium
BnaAAP1s
	Shoot			Root
BnaA1.AAP1	13.68±0.99	5.64±0.65		2.67±0.31	0.79±0.061
BnaA3.AAP1	5.97±0.48	5.07±0.41		0.71±0.058	1.49±0.21
BnaA9.AAP1	33.28±2.97	25.16±1.97		34.47±4.1	13.21±1.25
BnaC1.AAP1	4.07±0.37	1.60±0.11		0.71±0.065	0.10±0.0089
BnaC4.AAP1	7.75±0.65	4.49±0.51		0.90±0.084	0.72±0.069
BnaCn.AAP1	33.53±3.21	18.01±1.95		58.79±4.51	21.05±1.24
BnaAAP2s
	Shoot			Root
BnaA3.AAP2	8.34±0.88	21.28±1.99		13.69±1.22	36.17±2.99
BnaA10.AAP2	1.12±0.21	5.36±0.42		4.54±0.51	15.73±1.24
BnaC3.AAP2	4.87±0.51	9.80±0.85		8.73±0.83	22.82±1.97
BnaC9.AAP2	2.65±0.19	9.64±0.84		8.60±0.95	27.48±2.57
BnaAAP3s
	Shoot			Root
BnaA7.AAP3	1.77±0.14	1.19±0.20		8.39±0.71	4.28±0.38
BnaC6.AAP3a	0.074±0.0061	0.067±0.0071		0.32±0.024	0.34±0.027
BnaAAP4s
	Shoot			Root
BnaA2.AAP4	3.53±0.29	3.90±0.41		2.54±0.21	2.13±0.19
BnaA6.AAP4	1.53±0.13	1.53±0.21		2.00±0.19	4.37±0.38
BnaC2.AAP4	0.98±0.094	1.07±0.09		0.59±0.061	0.45±0.032
BnaC3.AAP4	1.11±0.095	2.78±0.19		3.14±0.34	2.80±0.19
BnaAAP5s
	Shoot			Root
BnaAn.AAP5	5.28±0.43	9.61±0.85		9.12±0.83	16.22±1.35
BnaA5.AAP5	5.95±0.48	10.81±0.99		10.41±1.11	16.14±1.21
BnaA8.AAP5	0.032±0.0021	0.034±0.0027		0.12±0.011	0.29±0.032
BnaA10.AAP5	2.06±0.19	3.96±0.29		2.79±0.29	6.01±0.71
BnaC6.AAP5	2.73±0.31	7.14±0.82		4.89±0.38	10.18±0.99
BnaAAP6
	Shoot			Root
BnaCn.AAP6	5.12±0.57	24.65±1.98		2.52±0.19	12.35±1.27
BnaAAP7s
	Shoot			Root
BnaA9.AAP7	0.43±0.035	0.96±0.088		0.001±0.00034	0.00095±0.000005
BnaC9.AAP7	0.11±0.009	0.87±0.079		0.0025±0.0003	0.0031±0.00029
BnaAAP8s
	Shoot			Root
BnaA6.AAP8a	0.003±0.00024	0.005±0.00067		0.034±0.0024	0.60±0.055
BnaA9.AAP8a	1.49±0.11	0.57±0.049		4.94±0.51	1.07±0.098
BnaA9.AAP8b	1.36±0.11	0.43±0.024		0.28±0.015	0.32±0.023
BnaC5.AAP8a	0.043±0.0035	0.030±0.0021		0.0045±0.00035	0.0039±0.00025
BnaC5.AAP8b	0.031±0.0021	0.04±0.0034		0.030±0.0021	0.49±0.044
BnaC8.AAP8a	1.20±0.11	1.24±0.11		0.68±0.054	0.54±0.059
BnaC8.AAP8b	8.77±0.67	3.72±0.28		3.48±0.21	3.40±0.31
BnaC8.AAP8c	4.39±0.34	1.53±0.12		2.40±0.19	2.59±0.21

## Sheet: Phosphate
BnaAAP1s
	Shoot			Root
BnaA1.AAP1	2.33±0.23	2.28±0.19		0.13±0.011	0.47±0.037
BnaA9.AAP1	19.50±1.21	33.15±2.34		6.59±0.98	11.13±1.03
BnaC4.AAP1	3.80±0.29	2.09±0.25		1.32±0.22	1.13±0.09
BnaAAP2s
	Shoot			Root
BnaA3.AAP2	12.45±1.16	65.90±4.35		116.83±9.77	178.09±10.66
BnaA10.AAP2	0.28±0.019	0.18±0.011		9.44±0.87	14.41±1.32
BnaC3.AAP2	1.71±0.015	8.10±0.57		14.75±1.12	22.22±1.59
BnaC9.AAP2	4.58±0.38	4.30±0.39		65.65±5.31	76.05±5.32
BnaAAP3s
	Shoot			Root
BnaA7.AAP3	0.30±0.022	0.11±0.009		3.72±0.29	1.01±0.11
BnaC6.AAP3a	0.10±0.0077	0.031±0.0022		0.97±0.088	0.44±0.037
BnaAAP4s
	Shoot			Root
BnaA2.AAP4	0.054±0.0044	3.57±0.41		0.50±0.049	3.51±0.27
BnaA6.AAP4	0.57±0.039	0.35±0.025		3.05±0.25	11.40±1.01
BnaC2.AAP4	0.54±0.044	1.77±0.12		1.42±0.11	3.57±0.38
BnaC3.AAP4	0.97±0.087	0.58±0.054		3.30±0.29	9.50±0.83
BnaAAP5s
	Shoot			Root
BnaA5.AAP5	2.74±0.31	3.61±0.29		8.17±0.91	6.63±0.53
BnaA8.AAP5	7.30±0.66	6.46±0.51		42.24±3.54	41.78±4.29
BnaA10.AAP5	0.003±0.00044	0.0025±0.00025		0.97±0.081	0.68±0.057
BnaC6.AAP5	0.014±0.0009	0.009±0.00059		0.092±0.0087	0.14±0.09
BnaAAP6
	Shoot			Root
BnaCn.AAP6	1.46±0.11	2.29±0.19		3.58±0.28	6.86±0.37
BnaAAP7s
	Shoot			Root
BnaA9.AAP7	0.61±0.051	2.03±0.19		0.013±0.0009	0.16±0.009
BnaC9.AAP7	0.028±0.0016	0.14±0.011		0.022±0.0014	0.012±0.00099
BnaAAP8s
	Shoot			Root
BnaC5.AAP8a	0.035±0.0024	0.027±0.0019		0.073±0.0066	0.088±0.0071
BnaC8.AAP8a	0.0040±0.00031	0.19±0.017		0.37±0.027	1.67±0.11
BnaC8.AAP8b	0.25±0.023	1.69±0.12		5.06±0.49	11.23±1.05
BnaC8.AAP8c	1.86±0.15	3.7±0.29		7.48±0.63	5.37±0.49

## Sheet: Boron
BnaAAP1s
	Shoot			Root
BnaA1.AAP1	11.75±1.11	18.84±1.65		3.85±0.32	6.41±0.57
BnaA3.AAP1	2.63±0.24	5.14±0.49		1.79±0.16	1.73±0.22
BnaA9.AAP1	29.37±1.75	72±5.37		15.22±1.36	36.99±2.87
BnaC1.AAP1	14.91±1.09	27.19±2.01		0.42±0.035	1.68±0.12
BnaC4.AAP1	4.26±0.62	4.92±0.57		0.66±0.057	2.47±0.19
BnaCn.AAP1	15.96±1.65	41.16±3.01		28.8±2.31	48.27±3.27
BnaAAP2s
	Shoot			Root
BnaA3.AAP2	37.72±3.21	31.98±3.65		110.56±13.25	117.72±15.63
BnaA10.AAP2	4.67±0.54	4.94±0.65		28.82±3.54	28.07±4.01
BnaC3.AAP2	0.3±0.035	0.32±0.029		1.66±0.21	1.63±0.19
BnaC9.AAP2	17.82±2.64	20.81±2.35		90.3±10.37	104.38±9.56
BnaAAP3s
	Shoot			Root
BnaA7.AAP3	0.7±0.065	0.06±0.0059		0.29±0.03	0.28±0.045
BnaC6.AAP3a	0.3±0.021	0.04±0.0045		0.1±0.0077	0.12±0.0906
BnaC6.AAP3b	1.29±0.11	0.04±0.0054		0.1±0.087	0.12±0.096
BnaAAP4s
	Shoot			Root
BnaA2.AAP4	0.35±0.031	1.85±0.14		1.85±0.21	1.75±0.22
BnaA6.AAP4	1.62±0.15	1.52±0.21		5.99±0.45	6.06±0.78
BnaC2.AAP4	0.47±0.038	4.41±0.36		2.01±0.11	0.65±0.059
BnaC3.AAP4	2.3±0.19	4.52±0.36		4.59±0.56	10.7±1.03
BnaAAP5s
	Shoot			Root
BnaAn.AAP5	4.69±0.38	7.77±0.65		6.49±0.68	17.14±1.21
BnaA5.AAP5	4.56±0.367	8.82±0.598		8.16±0.77	17.79±1.36
BnaA8.AAP5	11.02±1.09	9.98±1.03		9.7±1.04	9.59±0.98
BnaA10.AAP5	0.01±0.00098	0.02±0.0014		0.03±0.0026	0.05±0.0065
BnaC6.AAP5	0.11±0.009	0.12±0.018		0.01±0.0011	0.4±0.0026
BnaAAP6
	Shoot			Root
BnaCn.AAP6	14.72±1.37	31.79±2.04		44.95±3.26	39.76±4.01
BnaAAP7s
	Shoot			Root
BnaA9.AAP7	0.67±0.059	0.19±0.016		0.11±0.009	0.21±0.036
BnaC9.AAP7	0.4±0.036	0.4±0.045		0.31±0.029	0.27±0.035
BnaAAP8s
	Shoot			Root
BnaA9.AAP8a	0.08±0.0079	0.55±0.045		1±0.087	0.97±0.096
BnaA9.AAP8b	0.11±0.014	0.31±0.036		4.06±0.38	3.87±0.44
BnaC8.AAP8a	0.19±0.014	4.26±0.36		8.59±0.77	4.77±0.56
BnaC8.AAP8b	0.52±0.045	2.71±0.36		10.32±1.03	5.77±0.44
BnaC8.AAP8c	0.36±.021	0.34±0.017		0.77±0.26	0.11±0.021

## Sheet: Cadmium
BnaAAP1s
	Shoot			Root
BnaA1.AAP1	8.51±0.79	16.98±1.23		2.13±0.31	1.92±0.27
BnaA3.AAP1	2.17±0.26	2.27±0.19		0.93±0.087	0.96±0.11
BnaA9.AAP1	9.52±0.89	9.26±0.93		14.66±1.25	13.85±1.47
BnaC1.AAP1	2.43±0.21	4.43±0.39		0.27±0.019	0.60±0.044
BnaC4.AAP1	5.47±0.43	5.43±0.57		1.55±0.12	1.58±0.11
BnaCn.AAP1	5.55±0.66	5.38±0.87		25.31±1.81	12.90±0.99
BnaAAP2s
	Shoot			Root
BnaA3.AAP2	1.43±0.13	3.63±0.29		13.93±1.36	20.92±1.97
BnaA10.AAP2	0.89±0.07	1.67±0.93		7.73±0.87	20.26±2.04
BnaC3.AAP2	2.38±0.236	4.41±0.514		36.77±2.97	36.74±3.03
BnaC9.AAP2	1.59±0.11	3.00±0.24		19.44±1.37	36.27±2.51
BnaAAP3s
	Shoot			Root
BnaA7.AAP3	0.87±0.071	0.80±0.084		3.89±0.29	9.25±0.89
BnaC6.AAP3a	0.14±0.009	0.41±0.029		0.35±0.027	1.26±0.09
BnaAAP4s
	Shoot			Root
BnaA2.AAP4	0.037±0.0026	0.054±0.0046		1.31±0.15	0.74±0.06
BnaA6.AAP4	1.78±0.14	0.99±0.089		1.46±0.12	1.36±0.15
BnaC2.AAP4	1.97±0.11	0.85±0.096		1.23±0.11	0.76±0.067
BnaC3.AAP4	1.48±0.12	0.48±0.05		1.27±0.23	1.054±0.14
BnaAAP5s
	Shoot			Root
BnaAn.AAP5	2.0069±0.19	2.03±0.23		7.06±0.81	7.65±0.69
BnaA5.AAP5	4.70±0.56	5.52±0.67		5.47±0.45	11.86±0.99
BnaA8.AAP5	0.010±0.0089	0.0099±0.00077		0.20±0.016	0.54±0.045
BnaA10.AAP5	0.50±0.037	1.035±0.086		2.93±0.32	3.016±0.29
BnaC6.AAP5	0.0097±0.00089	0.011±0.00096		0.076±0.0069	0.29±0.067
BnaAAP6
	Shoot			Root
BnaCn.AAP6	3.60±0.29	6.29±0.54		6.64±0.56	10.45±1.01
BnaAAP7s
	Shoot			Root
BnaA9.AAP7	0.093±0.0087	0.13±0.0014		0.065±0.0059	0.087±0.0067
BnaC9.AAP7	0.14±0.009	0.46±0.033		0.031±0.0026	0.045±0.0041
BnaAAP8s
	Shoot			Root
BnaA6.AAP8a	0.37±0.029	0.62±0.09		0.35±0.057	0.034±0.0029
BnaA6.AAP8b	0.065±0.0059	0.04±0.0037		0.05±0.0048	0.067±0.0059
BnaA9.AAP8a	0.23±0.032	0.19±0.02		7.06±0.57	7.57±0.69
BnaA9.AAP8b	0.21±0.019	0.14±0.011		1.15±0.12	1.34±0.22
BnaC5.AAP8a	0.013±0.0019	0.015±0.002		0.10±0.036	0.044±0.0065
BnaC5.AAP8b	0.029±0.0036	0.032±0.0031		0.35±0.056	0.14±0.009
BnaC8.AAP8a	0.066±0.0057	0.070±0.0065		1.85±0.13	0.52±0.037
BnaC8.AAP8b	1.57±0.16	0.16±0.009		15.51±1.24	16.10±1.56
BnaC8.AAP8c	1.23±0.11	0.44±0.003		7.80±0.83	7.17±0.69

## Sheet: Salt
BnaAAP1s
	Shoot			Root
BnaA1.AAP1	4.48±0.55	4.11±0.37		0.26±0.019	1.03±0.097
BnaA3.AAP1	16.80±1.12	64.32±4.36		6.28±0.57	36.69±2.97
BnaA9.AAP1	1.39±0.12	37.83±2.67		0.35±0.029	17.76±1.58
BnaC1.AAP1	12.47±1.11	17.12±1.34		1.08±0.09	4.64±0.38
BnaC4.AAP1	2.89±0.31	42.43±3.11		0.86±0.097	5.00±0.69
BnaCn.AAP1	16.68±1.57	54.05±4.32		10.25±1.38	23.10±1.98
BnaAAP2s
	Shoot			Root
BnaA3.AAP2	17.06±1.34	7.31±0.55		22.80±1.96	104.18±8.97
BnaA10.AAP2	2.73±0.29	3.81±0.32		4.97±0.56	84.31±7.38
BnaC3.AAP2	13.09±1.28	4.66±0.37		39.95±3.67	288.56±15.37
BnaC9.AAP2	5.90±0.35	10.16±0.57		24.23±1.99	213.50±11.87
BnaAAP3s
	Shoot			Root
BnaA7.AAP3	0.26±0.019	0.1±0.009		1.98±0.2	4.82±0.65
BnaC6.AAP3a	0.13±0.0098	0.11±0.0017		0.79±0.069	6.66±0.57
BnaC6.AAP3b	0.01±0.0074	0.03±0.0027		0.04±0.0037	0.04±0.0045
BnaAAP4s
	Shoot			Root
BnaA2.AAP4	0.19±0.011	0.16±0.009		0.84±0.077	2.57±0.31
BnaA6.AAP4	0.37±0.026	0.16±0.011		5.26±0.49	0.87±0.99
BnaC2.AAP4	1.08±0.096	0.23±0.017		2.61±0.32	23.45±1.99
BnaC3.AAP4	0.40±0.034	0.22±0.019		3.98±0.27	0.32±0.029
BnaAAP5s
	Shoot			Root
BnaAn.AAP5	4.45±0.43	5.9±0.56		8.04±0.79	8.13±0.94
BnaA5.AAP5	8.43±0.77	10.99±0.99		6.85±0.57	6.57±0.67
BnaA8.AAP5	2.53±0.33	3.01±0.41		6.86±0.58	5.28±0.43
BnaA10.AAP5	0.03±0.0021	0.04±0.0056		0.10±0.0021	0.15±0.0099
BnaC6.AAP5	0.06±0.0087	0.07±0.0094		0.046±0.0057	0.037±0.0034
BnaAAP6
	Shoot			Root
BnaCn.AAP6	7.54±0.66	4.59±0.33		6.11±0.58	15.62±1.11
BnaAAP7s
	Shoot			Root
BnaA9.AAP7	0.16±0.009	0.19±0.017		0.22±0.019	0.31±0.029
BnaC9.AAP7	0.21±0.012	0.78±0.066		0.013±0.0019	0.021±0.0039
BnaAAP8s
	Shoot			Root
BnaA6.AAP8a	0.09±0.0087	0.11±0.019		0.183±0.0077	0.28±0.037
BnaA6.AAP8b	0.05±0.0044	0.03±0.0026		0.023±0.003	0.13±0.09
BnaA9.AAP8a	0.28±0.019	0.44±0.037		2.35±0.22	0.78±0.68
BnaA9.AAP8b	0.0033±0.00021	0.023±0.0019		0.13±0.009	0.10±0.0077
BnaC5.AAP8a	0.033±0.0027	0.02±0.0011		0.20±0.015	0.73±0.069
BnaC5.AAP8b	0.02±0.011	0.04±0.0033		0.05±0.0045	0.037±0.0026
BnaC8.AAP8a	0.36±0.022	0.29±0.033		0.56±0.044	3.89±0.27
BnaC8.AAP8b	0.14±0.009	1.36±0.09		3.40±0.33	15.12±1.22
BnaC8.AAP8c	1.78±0.19	1.27±0.21		9.07±0.89	2.52±0.31
